# Supplementary material for: An interpretable deep learning framework for predicting liver metastases in postoperative colorectal cancer patients using natural language processing and clinical data integration
Source: Cancer Med. 2023 Sep 11;12(18):19337–51. doi: 10.1002/cam4.6523 (PMC10557887; doi:10.1002/cam4.6523)
Supplement: Supplementary file 2 — Data S2: [file CAM4-12-19337-s001.xlsx]

## Sheet: 中文标题
ID	LI-RADS	Clinical History(Original Data for modeling)	Clinical History(Translated for reading)	gender	age	smoke history	drink history	Duration of Illness	lose weight	family history of tumor	history of previous malignant tumor	Laboratory test of liver function		Tumor Biomarkers			Location of original cancer	maximum diameter of tumor	invasion of circumferentia	pathological type	differentiation
				0：Male，1：Female	Year	0：Negative，1：Positive	0：Negative，1：Positive	Month	0：Negative，1：Positive	0：Negative，1：Positive	0：Negative，1：Positive	AST	ALT	AFP	CEA	CA199	1: lower rectal segment, 2: middle rectal segment, 3: upper rectal segment, 4: sigmoid colon, 5: descending colon, 6: transverse colon, 7: ascending colon	Value(cm)	Percentage	0: raised, 1: ulcer, 2: infiltrating	0: low, 1: medium, 2: high
1	4	患者1月余前无诱因出现便鲜血，量少，每日2-3次，伴乏力，无腹痛、腹胀，无恶心、呕吐，无呕血、发热等。遂就诊于我院，行肝胆胰脾肾彩超:肝囊肿肝内高回声，血管瘤？双肾多发囊肿。肠镜示：距肛缘6-9cm见盘状隆起，表面凸起，覆污秽苔。肠镜病理示：腺癌。为行进一步诊治，门诊以“直肠癌”收入我科。起病来，患者神志清，精神可，睡眠可，饮食可，小便正常，体重未见明显减轻。	More than 1 month ago, the patient had no inducement to appear stool blood, a small amount, 2-3 times a day, accompanied by fatigue, no abdominal pain, abdominal distension, no nausea, vomiting, no hematemesis, fever, etc. Then saw a doctor in our hospital, liver, bile, pancreas, spleen and kidney color ultrasound: liver cyst intrahepatic hyperecho, hemangioma? Multiple cysts in both kidneys. Col…	0	76	0	0	1	0	0	0	20.1	14	6.08	29.73	571.3	2	3	0.4	1	1
2	4	患者2019-5月无明显诱因出现排便习惯改变，表现为间断排便困难，大便形状改变，里急后重，排便次数不规律，偶感腹胀，无畏寒、发热、盗汗，无反酸、烧心、恶心、呕吐、腹痛、便血等不适，未予重视及诊疗。2019-7月患者无明显诱因发现便中带少量暗红色血丝，无发热，无头晕，无胸闷、胸痛、心悸、腹痛等不适，仍未予重视及诊疗。2019-10患者无明显诱因触摸右下腹，可及一拳头大小肿块，无疼痛，无皮肤、巩膜黄染，2019-10-16就诊于我院肝病门诊查血常规:白细胞4.95*109/L，血红蛋白106g/L，血小板127*109/L。肿瘤标志物:癌胚抗原&gt1040.00ng/mL，癌抗原12570.70U/mL，细胞角蛋白片段211&gt100.00ng/mL。生化:谷草转氨酶104.2U/L，谷丙转氨酶43U/L，谷氨酰转酞酶276U/L，间接胆红素17.27umol/L，直接胆红素7.32um…	From 2019 to May, the patient showed no obvious inducement to change his bowel habits, including intermittent defecation difficulty, change of stool shape, posttysis, irregular frequency of defecation, occasional abdominal distension, no fear of cold, fever, night sweats, no acid reflux, heartburn, nausea, vomiting, abdominal pain, blood in the stool and other discomfort, and was not paid attenti…	1	79	0	0	3	1	0	0	104.2	43	2.68	1040	0.8	4	3.3	0.666667	0	0
3	1	患者近一年来无明显诱因出现排便习惯改变，表现为排便由每日1次变为每日2-3次，未行治疗。外院行结肠镜提示：回盲部见环周不规则隆起，质地硬，活检6块送病理。（回肠）中分化腺癌。患者无里急后重、肛门下坠感、脓血便、便秘、大便干结、下腹胀痛、腹胀、腹痛、恶心、呕吐、胸闷憋气、嗳气、反酸、低热、头晕、头痛、心慌、乏力。今为求进一步诊治，遂入我科。患者自入院以来，精神状态一般，食欲一般，睡眠良好，大便正常，小便正常，体重无明显变化。	In the past year, there was no obvious incentive for the patient to change his bowel habits, which was manifested as the defecation changed from once a day to 2-3 times a day, and no treatment was performed. The colonoscopy in the other hospital showed that the ileocecal part showed irregular circumferential eminence with hard texture, and 6 pieces of biopsy were sent to pathology. Moderately dif…	0	68	0	0	12	0	0	0	23.1	17	2.41	1.05	5.1	7	4	1	0	1
5	1	患者10余天前无明显诱因出现便鲜血，为便前出血，伴乏力，便不禁感。无恶心、呕吐。无腹痛。遂就诊二龙路医院，完善血常规提示贫血，电子直乙镜提示：距肛缘5cm，可见混合型肿物，肿物阻塞肠腔，镜身通过困难，退镜观察，肿物环肠腔约1周，表面糜烂，质脆。未行病理检查。直肠肿物性质待查，建议电子结肠镜检查。就诊肿瘤医院外科，考虑肿物较大，暂不予手术治疗，建议综合医院进一步检查。遂就诊我院，为明确肿物性质，收入我科。患者自发病以来食欲差，睡眠差，夜尿多，4~6次/夜，软便 3~4次/分，近半年体重下降10斤。	More than 10 days ago, the patient had no obvious incentive to appear stool blood, for bleeding before stool, accompanied by fatigue, it could not help feeling. No nausea or vomiting. No abdominal pain. The patient was treated in Erlong Road Hospital, where the blood routine was improved and the anemia was indicated. The electronic straight B mirror showed that mixed mass could be seen 5cm away f…	1	63	0	0	0.3	0	0	0	13	9		129.2	63.98	1	7	1	0	1
6	4	患者9天前无明显诱因出现下腹疼痛，为绞痛，无放射性，伴停止排气、排便，无恶心呕吐，无发热，遂就诊于丰台医院，诊断“肠梗阻”予胃禁食水、补液、灌肠等处理，未见好转，昨日就诊于我院急诊，行腹盆CT增强检查示（2017-02-23，我院）：1、低位肠梗阻，梗阻部位位于乙状结肠，为乙状结肠癌所致；2、双肾多发囊肿；3、腹腔积液；4、左侧附件区囊肿；5、胸腔积液。遂行肠镜检查，距肛门22cm可见一菜花样肿物，完全堵塞肠腔，行支架置入失败，现为进一步手术治疗，急诊以“肠梗阻”收入我科。发病以来精神差、禁食状态，睡眠可，小便如常，大便如前述，体重无著变。	9 days ago, the patient developed lower abdominal pain without obvious inducement, which was colic, no radioactivity, accompanied by cessation of exhaust and bowel movement, no nausea and vomiting, and no fever. Then she was admitted to Fengtai Hospital, diagnosed with "intestinal obstruction" and treated with gastric fasting water, fluid rehydration, enema, etc., but no improvement was found. Ye…	1	97	0	0	0.3	0	0	0	18.5	10	6.24	99.93	1039.2	4	4	1	0	1
12	3	患者自述1月前腹部着凉后排稀便，每日便5-7次，细软便，伴下腹坠胀感，无里急后重，无腹痛，无恶心呕吐，无发热，无心悸、乏力、头晕、黑懵等不适。未予在意，服用双黄连，未见好转。半月前患者于本院门诊，诊断为直肠占位性病变，患者为行进一步诊治，收入我科。患者自发病以来，饮食睡眠尚可，小便正常，大便增多，近期体重较前无明显减轻	The patient reported abdominal cold 1 month ago after loose stool, 5 to 7 times a day, soft stool, accompanied by lower abdominal distension, no abdominal pain, no nausea and vomiting, no fever, no palpitations, fatigue, dizziness, black confusion and other discomfort. Did not care, take Shuanghuanglian, did not see improvement. Half a month ago, the patient was diagnosed as a space-occupying les…	0	67	0	0	1	0	0	0	14.5	10	1.58	45.8	0.8	1	4.5	0.4	0	1
